# Supplementary material for: Resistance to Aflatoxin Accumulation in Maize Mediated by Host-Induced Silencing of the Aspergillus flavus Alkaline Protease (alk) Gene
Source: J Fungi (Basel). 2021 Oct 26;7(11):904. doi: 10.3390/jof7110904 (PMC8622731; doi:10.3390/jof7110904)
Supplement: Supplementary file 1 [file jof-07-00904-s001.zip]

Archive with 1 entries (1 files):
- jof-1415096-supplementary.pdf
